# Supplementary material for: Safety and Immunogenicity of a Modified Self-Amplifying Ribonucleic Acid (saRNA) Vaccine Encoding SARS-CoV-2 Spike Glycoprotein in SARS-CoV-2 Seronegative and Seropositive Ugandan Individuals
Source: Vaccines (Basel). 2025 May 23;13(6):553. doi: 10.3390/vaccines13060553 (PMC12197785; doi:10.3390/vaccines13060553)
Supplement: Supplementary file 1 [file vaccines-13-00553-s001.zip]

Archive with 3 entries (3 files):
- File S1_Structure of our second generation self ampl.pdf
- File S2_Schedule of procedures.pdf
- File S3_ELISA and PVA Methods.pdf
